# Supplementary material for: Genome-Wide Identification and Expression Analysis of HSP70 Gene Family Under High-Temperature Stress in Lettuce (Lactuca sativa L.)
Source: Int J Mol Sci. 2024 Dec 26;26(1):102. doi: 10.3390/ijms26010102 (PMC11720016; doi:10.3390/ijms26010102)
Supplement: Supplementary file 1 [file ijms-26-00102-s001.zip]

Archive with 2 entries (1 files):
- ijms-3352134-supplementary/
- ijms-3352134-supplementary/Table S1.xlsx
