# Supplementary material for: Genome-Wide Identification and Expression Analysis of HSP70 Gene Family Under High-Temperature Stress in Lettuce (Lactuca sativa L.)
Source: Int J Mol Sci. 2024 Dec 26;26(1):102. doi: 10.3390/ijms26010102 (PMC11720016; doi:10.3390/ijms26010102)
Supplement: Supplementary file 1 [file ijms-26-00102-s001.zip › ijms-3352134-supplementary/Table S1.xlsx]

## Sheet: Sheet1
	Table S1 Primer sequences used in the experiment
	Primer name	Primer sequence (5'-3')
	LsHSP70-19-VIGS-F	CCTCCATGGGGATCCGGTACCATGTCTGCAACAACTCTATCC
	LsHSP70-19-VIGS-R	GAGACGCGTGAGCTCGGTACCAATTTCTTCAGGGGCGAATTG
	LsHSP70-19-OE-F	TCTTCACTGTTGATACATATGATGTCTGCAACAACTCTATCC
	LsHSP70-19-OE-R	GCCCTTGCTCACCATGGATCCTTGGCTATCACTAAAATCAGC
	LsHSP70-19-SYBR-F	AAGAGAAGGTGGAGGCGAAGTTG
	LsHSP70-19-SYBR-R	TGGCAGCAGCAGCAGCAC
	Ls18S-F	GTGAGTGAAGAAGGGCAATG
	Ls18S-R	CACTTTCAACCCGATTCACC
